# Supplementary material for: Two New Species of Impatiens from China, and Taxonomic Insights into the Longifilamenta Group, Which Is Endemic to China
Source: Plants (Basel). 2021 Aug 18;10(8):1697. doi: 10.3390/plants10081697 (PMC8398093; doi:10.3390/plants10081697)
Supplement: Supplementary file 1 [file plants-10-01697-s001.zip]

Archive with 1 entries (1 files):
- plants-1346311-supplementary.pdf
